# Supplementary material for: A Systematic Review of the Ornamental Fish Trade with Emphasis on Coral Reef Fishes—An Impossible Task
Source: Animals (Basel). 2020 Nov 1;10(11):2014. doi: 10.3390/ani10112014 (PMC7692700; doi:10.3390/ani10112014)
Supplement: Supplementary file 1 [file animals-10-02014-s001.zip]

Archive with 5 entries (5 files):
- Figure_S1_Estimated_number_of_marine_ornamental_fishes.xlsx
- Figure_S2_Global_value.xlsx
- Figure_S3_Comparison_of_export_and_import_value.xlsx
- Figure_S4a-b_Average_wholesale_value_export_import.xlsx
- Figure_S5a-c_Wholesale_value_by_regions.xlsx
