# Supplementary material for: A Systematic Review of the Ornamental Fish Trade with Emphasis on Coral Reef Fishes—An Impossible Task
Source: Animals (Basel). 2020 Nov 1;10(11):2014. doi: 10.3390/ani10112014 (PMC7692700; doi:10.3390/ani10112014)
Supplement: Supplementary file 1 [file animals-10-02014-s001.zip › Figure_S1_Estimated_number_of_marine_ornamental_fishes.xlsx]

## Sheet: Tabelle1
Year of study	# fishes, marine only (million)		References	Rhyne et al., 2012, 2017 -to US	Biondo & Burki, 2019 to Europe
	min	max
1984	14	30	Wood, 1985
1992	28	30	Wood, 2001
2000	15	35	Watson, 2000
2002	11.8	35	Huntington, 2002
2002		27	GMAD, 2002
2003	20	24	Kurup, 2006
2004/05				10470000
2010	13	26	Livengood, 2015
2008				8'300’000
2009				7100000
2011				6'900’000
2014					4'750’000
2015					3'800’000
2016					3850000
2017					3250000
