# Supplementary material for: A Systematic Review of the Ornamental Fish Trade with Emphasis on Coral Reef Fishes—An Impossible Task
Source: Animals (Basel). 2020 Nov 1;10(11):2014. doi: 10.3390/ani10112014 (PMC7692700; doi:10.3390/ani10112014)
Supplement: Supplementary file 1 [file animals-10-02014-s001.zip › Figure_S2_Global_value.xlsx]

## Sheet: Global_value_incl.
Year	Global value of the ornamental fish trade (incl. Accesories), marine and freshwater in million US$
	min	max
1980	7200	7200	Andrews, 1999
1997	20000	30000	Surtida, 1999; Penning et al., 2009; Raghavan al. et, 2013; Teletchea, 2016; Dey, 2016
2000	3000	3000	Whithington, 2017
2004	800	30000	Ploeg, 2007; Saxby et al., 2010; Stevens et al., 2017
2009	9500	9500	2009_Chidambaram
