# Supplementary material for: A Systematic Review of the Ornamental Fish Trade with Emphasis on Coral Reef Fishes—An Impossible Task
Source: Animals (Basel). 2020 Nov 1;10(11):2014. doi: 10.3390/ani10112014 (PMC7692700; doi:10.3390/ani10112014)
Supplement: Supplementary file 1 [file animals-10-02014-s001.zip › Figure_S3_Comparison_of_export_and_import_value.xlsx]

## Sheet: Global_export_import
Year of study	Export wholesale value (US$) fresh and marine		Import wholesale value (US$) fresh and marine
	max	min	max	min
1976		21500000
1979	300000000	400000000
1980		186000000
1983		38986000		47605000
1984		43518000		60582000
1985		42796000		61456000
1986		53873000		70364000
1987		66117000		87432000
1988		93585000		138534000
1989		99927000		171071000
1990	250000000	113124000		197527000
1991	125611000	125819000		216327000
1992	258000000	140270000		246844000
1993	148775000	148279000		260966000
1994	900000000	169251000		337228000
1995	199505000	199004000		327228000
1996	207179000	203025000		322990000
1997	193763000	185913000		296307000
1998	172493000	159308000		257605000
1999	169456000	167561000		242444000
2000	900000000	169870000	245519000	247900000
2001	175466000	167949000		248000000
2002	215931000	184524000		250000000
2003	300000000	200000000		270000000
2004	271250000	230647000		300000000
2005	263717000	245552000		320000000
2006	300000000	257620000		330000000
2007	314504000	214584000		340000000
2008		320644000		402100000
2009		305965000		370000000
2010	372000000	342000000		320000000
2011		364900000		325000000
2012		330000000		320000000
2013		338590000		270000000
2014		347500000		290000000
