# Supplementary material for: A Systematic Review of the Ornamental Fish Trade with Emphasis on Coral Reef Fishes—An Impossible Task
Source: Animals (Basel). 2020 Nov 1;10(11):2014. doi: 10.3390/ani10112014 (PMC7692700; doi:10.3390/ani10112014)
Supplement: Supplementary file 1 [file animals-10-02014-s001.zip › Figure_S4a-b_Average_wholesale_value_export_import.xlsx]

## Sheet: Glob_exp_EU_US_Ja
Year of study	Average wholesale value (US$) fresh and marine							Total %		References
	Global export	Europe import	% of global	USA import	% of global	Japan import	% of global			Global export	Europe	USA	Japan
1973				9500000								2003_Balboa (in Cato)
1974
1975
1976	21500000									2007_Ploeg (FAO statistic), 2010_Monticini (FAO statistics)
1977				23900000								2003_Balboa (in Cato)
1978
1979	350000000									2012_Howard (based on UNCTAD/GATT, 1979)
1980	186000000									2001_Wood, 2000_Watson (Bassler, 1994)
1981
1982
1983	38986000			17363000	44.5365	4907000	12.5866	57.1231		1985_Wood, 1996_Cheong, 2001_Olivier		2001_Olivier	2001_Olivier
1984	43518000			27850000	63.9965	5749000	13.2106	77.2071		1985_Wood, 2001_Olivier		1997_Chapman	2001_Olivier
1985	42796000			27850000	65.0762	7228000	16.8894	81.9656		2000_Bruckner, 2001_Olivier		1997_Chapman	2001_Olivier
1986	53873000			27851500	51.6984	9074000	16.8433	68.5418		2001_Olivier, 2003_Olivier (in Cato)		1997_Chapman, 2003_Olivier (in Cato)	2001_Olivier
1987	66117000			27979500	42.3182	10430000	15.7751	58.0932		2001_Olivier, 2003_Olivier (in Cato)		1997_Chapman, 2003_Olivier (in Cato)	2003_Olivier (in Cato)
1988	93585000			35666000	38.1108	14888000	15.9085	54.0193		2001_Olivier, 2003_Olivier (in Cato)		1990_Andrews, 2003_Olivier (in Cato)	2003_Olivier (in Cato)
1989	99927000			48086000	48.1211	18673000	18.6866	66.8078		2001_Olivier, 2003_Olivier (in Cato)		1997_Chapman, 2003_Olivier (in Cato)	2003_Olivier (in Cato)
1990	181562000			51265500	28.2358	23148000	12.7494	40.9852		1990_Andrews, 2001_Jordan, 2001_Olivier, 2003_Olivier (in Cato), 2010_Monticini (FAO)		2003_Adams, 2003_Olivier (in Cato)	2003_Olivier (in Cato)
1991	125715000			46377000	36.8906	31562000	25.106	61.9966		2001_Olivier, 2003_Olivier (in Cato), 2010_Monticini		1997_Chapman, 2003_Olivier (in Cato)	2003_Olivier (in Cato)
1992	199135000	93000000	46.702	52499500	26.3638	53925000	27.0796	100.145		2000_Ekaratne (1995 Bassleer), 2001_Jordan 2001_Olivier, 2007, Whittington, 2010_Monticini	1994_Bassleer (2000_Ekaratne)	1994_Bassleer (in 1992_Wood), 1997_Chapman, 2003_Olivier (in Cato)	2003_Olivier (in Cato)
1993	148527000			56888000	38.3015	54324000	36.5752	74.8766		2001_Olivier, 2003_Olivier (in Cato), 2010_Monticini		2003_Adams, 2003_Olivier (in Cato)	2003_Olivier (in Cato)
1994	534625500			276565000	51.7306	67318000	12.5916	64.3222		2001_Olivier, 2003_Olivier (in Cato), 2010_Monticini		2001_Adams, 2003_Adams	2003_Olivier (in Cato)
1995	199254500	12117022	6.08118	778910000	390.912	44745500	22.4565	419.45		2000_Barthley, 2000_Bruckner, 2001_Olivier, 2003_Olivier (in Cato), 2010_Monticini	1999_Surtida	2001_Adams	1999_Surtida
1996	205102000			778790000	379.709	73941000	36.0508	415.759		1999_Surtida, 2001_Wood, 2001_Olivier, 2003_Olivier (in Cato), 2010_Monticini		2001_Adams	2003_Olivier (in Cato)
1997	189838000			676078000	356.134	52821000	27.8243	383.958		2001_Wood, 2010_Monticini, 2011_Fossa		2001_Adams	2003_Olivier (in Cato)
1998	165900500			639059000	385.206	39340000	23.713	408.919		2003_Wabnitz, 2004_Gopakumar, 2006_Kurup, 2008_EU_paper, 2010_Monticini, 2013_Pasaribu, 2011_Fossa		2001_Adams	2003_Olivier (in Cato)
1999	168508500			57359000	34.0392	35525000	21.082	55.1213		2010_Monticini, 2011_Fossa		2001_Olivier, 2003_Olivier (in Cato)	2003_Olivier (in Cato)
2000	534935000	111800000	20.8997	60008000	11.2178	32873000	6.14523	38.2628		2007_Ploeg (FAO statistic), 2010_Monticini, 2011_Fossa	2016_Dey	2016_Dey, 2008 (FAO 2000)_Smith	2003_Olivier (in Cato), 2016_Dey
2001	171707500			61766000	35.9716			35.9716		2010_Monticini, 2011_Fossa		2008_Smith, 2010_Monticini
2002	200227500			50093000	25.018	25600000	12.7855	37.8035		2011_Fossa		2008_Smith, 2010_Monticini, 2016_Dey	2016_Dey
2003	250000000	123600000	49.44	64215000	25.686			75.126		2009_Chidambaram, 2011_Fossa	2016_Dey	2008_Smith, 2010_Monticini
2004	250948500	153600000	61.2078	68146000	27.1554	26500000	10.5599	98.9231		2012_Tissera, 2014_Herath, 2015_Livengood, 2017_Stevens	2016_Dey	2008_Smith, 2010_Monticini, 2016_Dey	2016_Dey
2005	254634500			46051000	18.0851	28700000	11.2711	29.3562		2016_Dey		2008_Smith, 2010_Monticini	2016_Dey
2006	278810000	162500000	58.2834	61232500	21.9621			80.2455		2012_Reynoso, 2016_Dey	2016_Dey	2010_Monticini, 2016_Dey
2007	264544000			43136000	16.3058	26971000	10.1953	26.5011		2016_Dey0		2010_Monticini	2010_Monticini
2008	320644000	223700000	69.7658	54050000	16.8567	27116000	8.45673	95.0793		2014_Livengood, 2016_Dey	2016_Dey	2010_Monticini, 2016_Dey	2010_Monticini, 2016_Dey
2009	305965000			39000000	12.7466			12.7466				2010_Monticini
2010	357000000
2011	364900000	207800000	56.9471	47200000	12.9351	2060000	0.564538	70.4467			2016_Dey	2016_Dey	2016_Dey
2012	330000000	165700000	50.2121			18200000	5.51515	55.7273			2016_Dey		2016_Dey
2013	338590000	141900000	41.9091	36800000	10.8686			52.7777			2016_Dey	2016_Dey
2014	347500000	95800000	27.5683	42900000	12.3453	19500000	5.61151	45.5252			2016_Dey	2016_Dey	2016_Dey
2015		6000000									2018_King

## Sheet: Glob_imp_In_Ph_Sl
Year of study*	Average wholesale value (US$) fresh and marine							Total %		Reference
	Global import	Indonesia export	% of global	Philippines export	% of global	Sri Lanka export	% of global			Global import	Indonesia export	Philippines exports	Sri Lanka exports
1962						8980							1985_Wood
1963						11350							1985_Wood
1964						13380							1985_Wood
1965						15735							1985_Wood
1966						14927							1985_Wood
1967						17479							1985_Wood
1968						23547							1985_Wood
1969						110480							1985_Wood
1970				20005		111823						2003_Hogdson	1985_Wood
1971				33867		182788						2003_Hogdson	1985_Wood
1972				65785		460474						2003_Hogdson	1985_Wood
1973				114761		913985						2003_Hogdson	1985_Wood
1974				3625000		258123						1975_Lubbock	1985_Wood
1975				210092		37598						2003_Hogdson	1985_Wood
1976				288353		4494						2003_Hogdson	1985_Wood
1977				319612		161070						2003_Hogdson	1985_Wood
1978		96000		346606		545042					1984_Floyd	2003_Hogdson	1985_Wood
1979		114000		407359		626023					1984_Floyd	2003_Hogdson	1985_Wood
1980		136000		454070		900493					1984_Floyd	2003_Hogdson	1985_Wood
1981		117000		470051		1589423					1984_Floyd	2003_Hogdson	1985_Wood
1982				475484		1251914						2003_Hogdson	1985_Wood
1983		166000		722577		1464394				2001_Olivier	2001_Olivier	2003_Hogdson	1985_Wood
1984	47605000	190000	0.399118	1012319	2.1265	1280000	2.68879	5.21441		2001_Olivier	2001_Olivier	2003_Hogdson	1985, Wood
1985	60582000	471000	0.777459	1558489	2.57253	486000	0.802218	4.15221		2001_Olivier	2001_Olivier	2003_Hogdson	1985_Wood, 1999_Ekaratne
1986	61456000	1239000	2.01608	1684515	2.74101			4.75709		2001_Olivier	2003_Olivier (in Cato)	2003_Hogdson
1987	70364000	1609000	2.28668	2144128	3.04719			5.33388		2001_Olivier	2003_Olivier (in Cato)	2003_Hogdson
1988	87432000	4904000	5.60893	8000000	9.14997			14.7589		2001_Olivier	2003_Olivier (in Cato)	2013_Duco
1989	138534000	7070000	5.10344					5.10344		2001_Olivier	2003_Olivier (in Cato)
1990	171071000	4590000	2.6831	6760000	3.95158	976500	0.570816	7.20549		2001_Olivier	2003_Olivier (in Cato), 2010_Monticini	1997_Dufour, 2013_Duco	2000_Wijesekara, 2003_Olivier (in Cato), 2010_Monticini, 2012_Howard
1991	197527000	5668000	2.86948	6145000	3.11097	1059000	0.536129	6.51658		2001_Olivier	2003_Olivier (in Cato), 2010_Monticini	2003_Olivier (in Cato), 2010_Monticini, 2013_Duco	2003_Olivier (in Cato)
1992	216327000	7058000	3.26265	6479000	2.995	2388500	1.10412	7.36177		2001_Olivier, 2001_Wood	2003_Olivier (in Cato), 2010_Monticini	2003_Olivier (in Cato), 2010_Monticini, 2013_Duco	2000_Ekarantne (1994_Bassler), 2003_Olivier (in Cato)
1993	246844000	7013500	2.84127	7404000	2.99947	861000	0.348803	6.18954		2001_Olivier	2014_Madduppa	2003_Olivier (in Cato), 2010_Monticini	2003_Olivier (in Cato)
1994	260966000	5423500	2.07824	8178000	3.13374	5060000	1.93895	7.15093		2001_Olivier	1999_Surdida, 2003_Olivier (in Cato), 2010_Monticini	2003_Olivier (in Cato), 2010_Monticini	Wood_2001
1995	337228000	7632000	2.26316	8808000	2.61188	3378000	1.0017	5.87674		2001_Olivier	1999_Surdida, 2003_Olivier (in Cato), 2010_Monticini	2003_Olivier (in Cato), 2010_Monticini	2003_Olivier (in Cato), 2010_Monticini
1996	327228000	7880000	2.40811	7705000	2.35463	4973000	1.51974	6.28247		2001_Olivier	2003_Olivier (in Cato), 2010_Monticini	2003_Olivier (in Cato), 2010_Monticini	2003_Olivier (in Cato)
1997	322990000	2655000	0.822007	7907500	2.44822	7955000	2.46292	5.73315		2001_Olivier	2003_Olivier (in Cato), 2010_Monticini	2000_Whittington, 2003_Olivier (in Cato), 2010_Monticini	2003_Olivier (in Cato)
1998	296307000	1122000	0.378661	6403000	2.16093	5420000	1.82918	4.36878		2001_Olivier, 2001_Wood	2003_Olivier (in Cato), 2010_Monticini	2003_Olivier (in Cato), 2010_Monticini, 1999_Surtida	2000_Wijesekara, 2003_Olivier (in Cato)
1999	257605000	10286000	3.99293	6475000	2.51354	7940000	3.08224	9.58871		2001_Olivier	2003_Olivier (in Cato), 2010_Monticini	2003_Olivier (in Cato), 2010_Monticini	1999_Surdida, 2003_Olivier (in Cato)
2000	243981500	10882500	4.46038	6737000	2.76127	7738364	3.1717	10.3934		2003_Olivier (in Cato), 2016_Dey	2007_ASEAN, 2010_Monticini, 2011_Fossa	2003_Olivier (in Cato), 2010_Monticini	2010_Monticini, 2011_Fossa, 2014_Herath
2001	248000000	10804000	4.35645	6453500	2.60222	6853364	2.76345	9.72212		2016_Dey	2007_ASEAN, 2010_Monticini, 2011_Fossa	2003_Hogdson, 2007_ASEAN, 2010_Monticini	2010_Monticini, 2011_Fossa, 2014_Herath
2002	250000000	10336000	4.1344	6439000	2.5756	6644864	2.65795	9.36795		2016_Dey	2007_ASEAN, 2010_Monticini, 2011_Fossa	2007_ASEAN, 2010_Monticini	2011_Fossa, 2014_Herath
2003	270000000	11050500	4.09278	6729000	2.49222	6459000	2.39222	8.97722		2016_Dey	2007_ASEAN, 2010_Monticini, 2011_Fossa	2007_ASEAN, 2010_Monticini	?
2004	300000000	10093500	3.3645	7346000	2.44867	7573864	2.52462	8.33779		2016_Dey	2007_ASEAN, 2010_Monticini, 2011_Fossa	2007_ASEAN, 2010_Monticini	2011_Fossa, 2014_Herath
2005	320000000	13863000	4.33219	7129000	2.22781	7642364	2.38824	8.94824		2016_Dey	2010_Monticini, 2011_Fossa	2010_Monticini, 2011_Fossa	2011_Fossa, 2014_Herath
2006	330000000	8892000	2.69455	7287000	2.20818	8012000	2.42788	7.33061		2016_Dey	2010_Monticini, 2011_Fossa	2011_Fossa	2010_Monticini, 2011_Fossa, 2014_Herath
2007	340000000	7305000	2.14853	7382000	2.17118	7879000	2.31735	6.63706		2016_Dey	2013_Pasaribu	2010_Monticini, 2011_Fossa	2010_Monticini, 2011_Fossa, 2014_Herath
2008	402100000	8282000	2.05969	7348000	1.82741	8366364	2.08067	5.96776		2016_Dey	2013_Pasaribu	2010_Monticini, 2011_Fossa	2011_Fossa, 2014_Herath
2009	370000000	10019000	2.70784	6436000	1.73946	8139864	2.19996	6.64726		2016_Dey	2013_Pasaribu	2011_Fossa	2011_Fossa, 2014_Herath
2010	320000000						0	0		2016_Dey		2012_Howard, 2014_Herath
2011	325000000						0	0		2016_Dey
2012	320000000						0	0		2016_Dey
2013	270000000	60000000	22.2222				0	22.2222		2016_Dey	2019_Sinansari
2014	290000000	21540000	7.42759			13100000	4.51724	11.9448		2016_Dey	2016_Dey		2016_Dey
