# Supplementary material for: A Systematic Review of the Ornamental Fish Trade with Emphasis on Coral Reef Fishes—An Impossible Task
Source: Animals (Basel). 2020 Nov 1;10(11):2014. doi: 10.3390/ani10112014 (PMC7692700; doi:10.3390/ani10112014)
Supplement: Supplementary file 1 [file animals-10-02014-s001.zip › Figure_S5a-c_Wholesale_value_by_regions.xlsx]

## Sheet: Exports_by_region
		Export value (US$) freshwater and marine, 1999 (Olivier, 2001)	Exports value (US$) by sum of different studies*	# countries
1999	Africa	2124000	959137	3
1999	Asia	99702000	101880765	13
1999	Europe	36682000	24738000	4
1999	North America	17820000	11007000	1
1999	Oceania	3044000	1.4056e+06	3
1999	South America	10084000	13525909	6
Total		169456000	1.53516e+08
		Export value (US$) freshwater and marine, 2014 (Dey, 2016)	Exports value (US$) by sum different studies*
2014	Africa	7600000	662611	1
2014	Asia	199460000	254200699	13
2014	Europe	95800000	55536000	3
2014	North America	13800000	10567000	1
2014	Oceania	4900000	1.95079e+07	4
2014	South America	25880000	16300688	5
Total		347440000	3.56775e+08

## Sheet: Imports_by_region
		Import value (US$) freshwater and marine, 1999 (Olivier, 2001)	Import value (US$) by sum of different studies*	# countries
1999	Africa	975000	0	0
1999	Asia	60784000	70329881	7
1999	Europe	114180000	95984000	7
1999	North America	65756000	51500000	2
1999	Oceania	316000	258300	1
1999	South America	433000	107000	1
Total		242444000	218179181

## Sheet: region_exp_imp_calc_from_countr
Year of study*	Country	Region (assigned)	Wholesale value (US$) fresh and marine			Fresh/marine
EXPORT			max	min	average
About 1999
1997	Eritrea	Africa				marine
2000	Egypt	Africa			97333	marine
2001	Kenya	Afrika				marine
2006	Nigeria	Africa			711804	Fresh and marine
2000	Tanzania	Africa	200000	100000	150000	marine
Total					959137
2000	China	Asia			2155000	Fresh and marine
1999	Hong Kong	Asia	8705000	1616000	5160500	Fresh and marine
1999	India	Asia			524931	Fresh and marine
1999	Indonesia	Asia			10286000	Fresh and marine
1999	Japan	Asia			7088000	Fresh and marine
1999	Malaysia	Asia			10595000	Fresh and marine
1999	Maledives	Asia			209334	marine
1999	Philippines	Asia			6475000	Fresh and marine
1999	Singapore	Asia			42417000	fish and invertebrates
1999	Sri Lanka	Asia			7940000	Fresh and marine
2000	Taiwan	Asia			1584000	Fresh and marine
2000	Thailand	Asia			2446000	Fresh and marine
1999	Vietnam	Asia			5000000	marine
Total					101880765
1999	Belgium	Europe			4827000	Fresh and marine
1999	Czech Repuclic	Europe			10316000	Fresh and marine
1999	Israel	Europe			6083000	Fresh and marine
1999	Netherlands	Europe			3512000	Fresh and marine
Total					24738000
1999	USA	North America			11007000
Total					11007000
1999	Australia	Oceania				marine, ONLY CAIRNES!
1988	Cook Islands	Oceania			53000	marine
2001	Fiji	Oceania				marine
1998	Kiribati	Oceania				marine
2000	Marshall Island	Oceania			53000	Fresh and marine
2008	Papua New Guinea	Oceania				marine
2007	Tuvalu	Oceania				marine
2000	Vanuatu	Oceania			1.2996e+06	marine
Total					1.4056e+06
1994	Bahamas	South America				marine
1994	Barbados	South America				marine
1994	Belize	South America				marine
1999	Brazil	South America			3371000	Fresh and marine
1999	Colombia	South America			4265000	Fresh and marine
1999	Costa Rica	South America			249688	Fresh and marine
1994	Cuba	South America				marine
1994	Curacao	Soutch America				marine
1994	Dominican Republic	South America				marine
1994	Guadelupe	South America				marine
1999	Haiti	South America			800000	Fresh and marine
1994	Honduras	South America				marine
1994	Martinique	South America				marine
2000	Peru	South America			4753000	Fresh and marine
1999	Puerto Rico	South America			87221	marine
1994	Venezuela	South America				marine
					13525909
About 2014
2016	Kenya	Afrika				marine
2007	Nigeria	Africa			662611	Fresh and marine
Total					662611
2009	China	Asia			5065000	Fresh and marine
2009	Hong Kong	Asia			1781000	Fresh and marine
2014	India	Asia			17623700	Fresh and marine
2014	Indonesia	Asia			21540000	Fresh and marine
2014	Japan	Asia			41340000	Fresh and marine
2014	Malaysia	Asia			22620000	Fresh and marine
2012	Maledives	Asia
2009	Philippines	Asia			6436000	Fresh and marine
2007	Puerto Rico	South America			312000	fish and invertebrates
2014	Singapore*	Asia			96329999	Fresh and marine
2014	Sri Lanka	Asia			13100000	Fresh and marine
2009	Taiwan	Asia			2698000
2014	Thailand	Asia			23310000	Fresh and marine
2008	Vietnam	Asia			2045000	Fresh and marine
Total					254200699
2000	Belgium	Europe			4496000	Fresh and marine
2014	Czech Repuclic*	Europe			32000000	Fresh and marine
2014	Isreal	Europe			19040000	Fresh and marine
Total					55536000
2009	USA	North America	12139000	8995000	10567000	Fresh and marine
Total					10567000
2009	Australia	Oceania	2772104	244800	1508452	marine, ONLY CAIRNES!
1995	Cook Islands	Oceania			160000	marine
2004	Fiji	Oceania
1998	Kiribati	Oceania				marine
2009	Marshall Island	Oceania			889000	Fresh and marine
2016	Papua New Guinea	Oceania				marine
2007	Tuvalu	Oceania				marine
2004	Vanuatu	Oceania			1.69505e+07	marine
Total					1.95079e+07
2014	Brazil	South America				marine
2014	Colombia	South America			12300000	Fresh and marine
2012	Costa Rica	South America			249688	Fresh and marine
2007	Haiti	South America			307000	Fresh and marine
2009	Peru	South America			3132000	Fresh and marine
2007	Puerto Rico	South America			312000	fish and invertebrates
Total					16300688
IMPORT
About 2014
2014	Hong Kong	Asia			19300000	Fresh and Marine
2009	India	Asia			1065881	Fresh and marine
2003	Indonesia	Asia			64000
2014	Japan	Asia			19500000	Fresh and Marine
2014	Malaysia	Asia			9100000	Fresh and Marine
2014	Singapore	Asia			21300000	Fresh and Marine
Total					70329881
2014	Belgium	Europe			8300000	Fresh and Marine
2008	Czech Republic	Europe			3384000	Fresh and Marine
2014	France	Europe			16700000	Fresh and Marine
2014	Germany	Europe			23400000	Fresh and Marine
2014	Italy	Europe			9700000	Fresh and Marine
2014	Netherlands	Europe			13300000	Fresh and Marine
2014	Switzerland	Europe				marine
2014	UK	Europe			29500000	Fresh and Marine
Total					95984000
2014	Canada	North America			8600000	Fresh and Marine
2014	USA	North America			42900000	Fresh and Marine
Total					51500000
2014	Australia	Oceania			258300	marine
Total					258300
2013	Costa Rica	South America			107000	Fresh and Marine
Total					107000
